# Supplementary material for: DOK7 gene therapy enhances motor activity and life span in ALS model mice
Source: EMBO Mol Med. 2017 May 10;9(7):880–9. doi: 10.15252/emmm.201607298 (PMC5494517; doi:10.15252/emmm.201607298)
Supplement: Supplementary file 2 — Movie EV1 [file EMMM-9-880-s002.zip]

Archive with 3 entries (2 files):
- EMM_07298_MovieEV1/
- EMM_07298_MovieEV1/EMM_07298_Movie_EV1_legend.txt
- EMM_07298_MovieEV1/EMM_07298_MovieEV1.mp4
