# Supplementary material for: DOK7 gene therapy enhances motor activity and life span in ALS model mice
Source: EMBO Mol Med. 2017 May 10;9(7):880–9. doi: 10.15252/emmm.201607298 (PMC5494517; doi:10.15252/emmm.201607298)
Supplement: Supplementary file 2 — Movie EV1 [file EMMM-9-880-s002.zip › EMM_07298_MovieEV1/EMM_07298_Movie_EV1_legend.txt]

Movie EV1. DOK7 gene therapy apparently improved motor activity of an ALS mouse at P150.

The AAV-EGFP-treated mouse is seen dragging its hind limbs, indicative of paralysis, and had impaired mobility. By contrast, the AAV-D7-treated mouse showed improved mobility sufficient to explore the cage. Individually defined disease onset was the same (P115) for both mice as indicated.
